# Supplementary material for: The Utilization of Bacillus subtilis to Design Environmentally Friendly Living Paints with Anti-Mold Properties
Source: Microorganisms. 2024 Jun 18;12(6):1226. doi: 10.3390/microorganisms12061226 (PMC11205451; doi:10.3390/microorganisms12061226)
Supplement: Supplementary file 1 [file microorganisms-12-01226-s001.zip]

Archive with 1 entries (1 files):
- microorganisms-2994171-supplementary.pdf
